# Supplementary material for: How Clinicians Conceptualize “Actionability” in Genomic Screening
Source: J Pers Med. 2023 Feb 4;13(2):290. doi: 10.3390/jpm13020290 (PMC9959215; doi:10.3390/jpm13020290)
Supplement: Supplementary file 1 [file jpm-13-00290-s001.zip]

Archive with 4 entries (3 files):
- Actionability Supplementary Files/
- Actionability Supplementary Files/.DS_Store
- Actionability Supplementary Files/Actionability_COREQ_Checklist.pdf
- Actionability Supplementary Files/Actionability_Interview_Guide_Final.pdf
